# Supplementary material for: COMPASS: A computational model to predict changes in MMSE scores 24-months after initial assessment of Alzheimer’s disease
Source: Sci Rep. 2016 Oct 5;6:34567. doi: 10.1038/srep34567 (PMC5050516; doi:10.1038/srep34567)
Supplement: Supplementary Dataset S1 [file srep34567-s1.xls]

## Sheet: Sheet1
rs10000809
rs10000895
rs10000919
rs10000957
rs10001043
rs10001180
rs10001209
rs10001391
rs10002068
rs10002534
rs10002692
rs10003805
rs10004009
rs10004986
rs10004994
rs10005240
rs10006372
rs10007001
rs10007755
rs10008057
rs10008521
rs10009241
rs10010161
rs10010189
rs10010296
rs10010334
rs10010340
rs10010341
rs10010418
rs10010589
rs10010594
rs10011751
rs10011953
rs10012194
rs10012268
rs10012349
rs10012379
rs10012382
rs10012425
rs10012463
rs10012465
rs10012679
rs10012693
rs10012783
rs10012811
rs10012849
rs10012950
rs10013748
rs10013829
rs10014340
rs10014487
rs10014552
rs10014899
rs10015081
rs10015087
rs10015888
rs10015916
rs10016077
rs10016309
rs10017067
rs10018501
rs10018914
rs10018947
rs10019237
rs10019267
rs10019422
rs10019736
rs10019885
rs10021032
rs10021088
rs10021148
rs10021312
rs10022114
rs10022163
rs10022274
rs10022564
rs10022753
rs10023182
rs10023234
rs10024457
rs10024635
rs10025149
rs10025408
rs10026150
rs10026391
rs10026723
rs10028302
rs10028393
rs10028824
rs10029233
rs10029321
rs10029349
rs10029829
rs10029961
rs10030034
rs10030263
rs10030500
rs10030884
rs10032050
rs10032054
rs10032153
rs10032172
rs10032538
rs10034345
rs10034418
rs10034637
rs10034829
rs10034926
rs1004585
rs10049518
rs10050006
rs10050112
rs10051350
rs1005584
rs1005585
rs10056257
rs10061964
rs10071544
rs10075090
rs10114399
rs10114637
rs10115901
rs10115928
rs10116972
rs10118061
rs10120087
rs10121901
rs10124686
rs10124728
rs10124755
rs10125482
rs1015193
rs10154121
rs10155056
rs10155207
rs10155277
rs10159939
rs10160069
rs10167115
rs1017897
rs10192203
rs10201208
rs10210962
rs10212860
rs10222107
rs1026754
rs10277
rs1028831
rs1028832
rs1030757
rs1031319
rs1032125
rs1032126
rs1032805
rs1036389
rs1036390
rs1036640
rs1036641
rs1039938
rs1039939
rs1041420
rs10430527
rs10432774
rs10437394
rs10437395
rs10440323
rs10440371
rs10440372
rs10440373
rs10440374
rs10450308
rs10456939
rs10456940
rs10460695
rs10464093
rs10464095
rs1048167
rs10482970
rs10482971
rs104893941
rs10496056
rs10507875
rs10509378
rs10509379
rs10509380
rs10509382
rs10509383
rs10509384
rs10509385
rs10509386
rs10509387
rs10509388
rs10509389
rs10509390
rs10512335
rs10512336
rs10512337
rs10512338
rs1051319
rs10516140
rs10516413
rs10516414
rs10516907
rs10516908
rs10516909
rs10516910
rs10516911
rs10516912
rs10516913
rs10516914
rs10516915
rs10516916
rs10516917
rs10516918
rs10516919
rs10516920
rs10516921
rs10516922
rs10516923
rs10516924
rs10516925
rs10516926
rs10516927
rs10516928
rs10516930
rs10516931
rs10516932
rs10516933
rs10516934
rs10516935
rs10516936
rs10516938
rs10516939
rs10516940
rs10516941
rs10516942
rs10516943
rs10521071
rs1054411
rs10557746
rs10560405
rs1056901
rs10571174
rs10572923
rs10578521
rs10583465
rs10583466
rs10588746
rs10596044
rs10599118
rs1060271
rs106242
rs10634359
rs1065154
rs1065314
rs10658832
rs10659691
rs10667474
rs10679709
rs10684559
rs10685626
rs10689612
rs10710344
rs10716141
rs10733906
rs10738748
rs10740391
rs10740460
rs10740462
rs10740463
rs10740464
rs10740465
rs10740466
rs10740467
rs10757603
rs107614
rs10762482
rs10762483
rs10762484
rs10762732
rs10762733
rs10762734
rs10762735
rs10762736
rs10762737
rs10762738
rs10762739
rs10762740
rs10762741
rs10762742
rs10762743
rs10762744
rs10762745
rs10762746
rs10762747
rs10762749
rs10762751
rs10762752
rs10762753
rs10762754
rs10762755
rs10762756
rs10762757
rs10762758
rs10762759
rs10762760
rs1077778
rs1077779
rs1079026
rs1079037
rs1079758
rs10805890
rs10812367
rs10812377
rs10812378
rs10812379
rs10812380
rs10812381
rs10812382
rs10820732
rs10820733
rs10820736
rs10820737
rs10820738
rs10820740
rs10820743
rs10820744
rs10820747
rs10820748
rs10820749
rs10823852
rs10824460
rs10824462
rs10824463
rs10824465
rs10824466
rs10824467
rs10824468
rs10824472
rs10824473
rs10824474
rs10824475
rs10824477
rs10824478
rs10824479
rs10824481
rs10824482
rs10824483
rs10824484
rs10824487
rs10824488
rs10824489
rs10824490
rs10824491
rs10824492
rs10824493
rs10824494
rs10824495
rs10824496
rs10824497
rs10824498
rs10824499
rs10824500
rs10824501
rs10824502
rs10824503
rs10824504
rs10824505
rs10824506
rs10824507
rs10824508
rs10824509
rs10824510
rs10824511
rs10824512
rs10824514
rs10824515
rs10824516
rs10824517
rs10824518
rs10824519
rs10824520
rs10824521
rs10824522
rs10824523
rs10824524
rs10824525
rs10824526
rs10824527
rs10824528
rs10824529
rs10824530
rs10824531
rs10824532
rs10824533
rs10824534
rs10824536
rs10824537
rs10824538
rs10824539
rs10824540
rs10824541
rs10824542
rs10824543
rs10824544
rs10824545
rs10824546
rs10824547
rs10824548
rs10824549
rs10824552
rs10824556
rs10824557
rs10854297
rs10856893
rs10856894
rs10856895
rs10856897
rs10856898
rs10856899
rs10856901
rs10865291
rs10883463
rs10883464
rs10883465
rs1094145
rs1094146
rs10942718
rs10967213
rs10967217
rs10967228
rs10967248
rs10967260
rs10967299
rs10967306
rs10967320
rs10967321
rs10967324
rs10967349
rs10991377
rs10991383
rs10991386
rs10991390
rs10991401
rs10991404
rs10991405
rs10991406
rs10991407
rs10991408
rs10991409
rs10991410
rs10991411
rs10991412
rs10991413
rs10991414
rs10991415
rs10991416
rs10991417
rs10991418
rs10991419
rs10991420
rs11000016
rs11000017
rs11000019
rs11000020
rs11000023
rs11000025
rs11000026
rs11001918
rs11001919
rs11001921
rs11001922
rs11001926
rs11001928
rs11001931
rs11001932
rs11001933
rs11001935
rs11001936
rs11001939
rs11001940
rs11001941
rs11001944
rs11001945
rs11001947
rs11001948
rs11001950
rs11001952
rs11001956
rs11001957
rs11001958
rs11001960
rs11001961
rs11001963
rs11001964
rs11001965
rs11001967
rs11001968
rs11001971
rs11001972
rs11001973
rs11001975
rs11001976
rs11001978
rs11001979
rs11001980
rs11001981
rs11001982
rs11001983
rs11001985
rs11001986
rs11001987
rs11001988
rs11001989
rs11001992
rs11001993
rs11001996
rs11001997
rs11001998
rs11001999
rs11002002
rs11002003
rs11002004
rs11002005
rs11002007
rs11002008
rs11002011
rs11002013
rs11002014
rs11002020
rs11002021
rs11002022
rs11002024
rs11002026
rs11002027
rs11002028
rs11002029
rs11002030
rs11002031
rs11002032
rs11002033
rs11002034
rs11002035
rs11002038
rs11002039
rs11002040
rs11002041
rs11002042
rs11002043
rs11002044
rs11002047
rs11002048
rs11002049
rs11002050
rs11002051
rs11002053
rs11002054
rs11002056
rs11002057
rs11002058
rs11002059
rs11002060
rs11002062
rs11002064
rs11002065
rs11002066
rs11002067
rs11002068
rs11002069
rs11002070
rs11002074
rs11002076
rs11002077
rs11002078
rs11002079
rs11002085
rs11002086
rs11002087
rs11002088
rs11002089
rs11002091
rs11002092
rs11002093
rs11002097
rs11002099
rs11002100
rs11002101
rs11002104
rs11002108
rs11002109
rs11002110
rs11002111
rs11002116
rs11002117
rs11002118
rs11002120
rs11002121
rs11002122
rs11002123
rs11002124
rs11002126
rs11002127
rs11002128
rs11002130
rs11002132
rs11002133
rs11002135
rs11002137
rs11002139
rs11002140
rs11002149
rs11002150
rs11002153
rs11002154
rs11002157
rs11002158
rs11002159
rs11002162
rs11002163
rs11002165
rs11002166
rs11002169
rs11002175
rs11002179
rs11002181
rs11002184
rs11002194
rs11002197
rs11002199
rs11002200
rs11002208
rs11002210
rs11002211
rs11002212
rs11002213
rs11002214
rs11002215
rs11002219
rs11002220
rs11002221
rs11002222
rs1104272
rs1106657
rs1107026
rs1108560
rs1108561
rs1108562
rs1108563
rs11087984
rs11087985
rs11087990
rs11089595
rs11097337
rs11097340
rs11097341
rs11097342
rs11097346
rs11097349
rs11097351
rs11097352
rs11097354
rs11097358
rs11097359
rs11097360
rs11097361
rs11097362
rs11097363
rs11097364
rs11097366
rs11097367
rs11097368
rs11097369
rs11097374
rs11097376
rs11097377
rs11097378
rs11097379
rs11097380
rs11097381
rs11097382
rs11097383
rs111234088
rs111252325
rs11125608
rs11125609
rs11125610
rs111257691
rs111292742
rs11129828
rs111314475
rs111335770
rs111337110
rs111345723
rs111349116
rs111358928
rs111371780
rs111373539
rs111382373
rs111386779
rs111387265
rs111402188
rs111404124
rs111416836
rs111434731
rs111438529
rs111460177
rs111462605
rs111471064
rs111478607
rs111481639
rs111485836
rs111487006
rs111488946
rs11149085
rs111491849
rs111497600
rs111510076
rs111510445
rs111527042
rs111539743
rs111541933
rs111543853
rs111545019
rs111559257
rs111575659
rs111587743
rs111600105
rs111600365
rs111608911
rs111613380
rs111613954
rs111618559
rs111628002
rs111643649
rs111676781
rs111684689
rs111691636
rs111696507
rs111699929
rs111708737
rs111712956
rs111719480
rs111723262
rs111731130
rs111735976
rs111738168
rs111738596
rs111746135
rs111780511
rs111801470
rs111803383
rs111804662
rs111822243
rs111837613
rs111838576
rs111840957
rs111841027
rs111850594
rs111860074
rs111865370
rs111878880
rs111887823
rs111888088
rs11190479
rs11190480
rs11190481
rs11190482
rs11190483
rs11190484
rs111910920
rs111916396
rs111919605
rs111923802
rs111942152
rs111964651
rs111975414
rs111977069
rs111978739
rs111981070
rs111987022
rs111995710
rs112008456
rs112028736
rs11203172
rs112033701
rs112058560
rs112065653
rs112088986
rs112095578
rs112103695
rs112104084
rs112105516
rs112106656
rs112134433
rs112136999
rs112149687
rs112173618
rs112181112
rs112188997
rs112219271
rs112225708
rs112226107
rs112226720
rs112231049
rs112236831
rs112238361
rs112247737
rs112254411
rs112254480
rs112268497
rs112277382
rs112279039
rs112286101
rs1122877
rs112294447
rs112300159
rs112302377
rs112309899
rs112328617
rs112332920
rs112335106
rs112335247
rs112358325
rs112363649
rs112365676
rs112367841
rs112372866
rs112377043
rs112385316
rs112394989
rs112395302
rs112401085
rs112402181
rs112409104
rs112409106
rs112410865
rs112414544
rs112423082
rs112437136
rs112446764
rs112449681
rs112451114
rs112460067
rs112462902
rs112486454
rs112494559
rs112533538
rs112542879
rs112553787
rs112554142
rs112555145
rs112557141
rs112558169
rs112564370
rs112564756
rs112585751
rs112588208
rs112603428
rs112636845
rs112637437
rs112640505
rs112654966
rs112675582
rs112683907
rs112685277
rs112692030
rs112702631
rs112706009
rs112717840
rs112728087
rs112728740
rs112743933
rs112744124
rs112745138
rs112754860
rs112799840
rs112807527
rs112814487
rs112816387
rs112822653
rs112827523
rs112827759
rs112844149
rs112850044
rs112851265
rs112853430
rs112853596
rs11285364
rs11285654
rs112865363
rs11287
rs112872078
rs112874345
rs112907044
rs112910581
rs112924152
rs11292631
rs11293097
rs112936015
rs112938505
rs112964892
rs112966592
rs112971193
rs112975447
rs112976940
rs112978106
rs112979062
rs112988532
rs113031449
rs113036947
rs11303889
rs113039146
rs11304201
rs113045871
rs113050477
rs11306155
rs11306462
rs113069997
rs113074283
rs113074458
rs11307985
rs113086698
rs113087413
rs113090645
rs11309254
rs113097066
rs113097118
rs113108437
rs113108648
rs113132415
rs113132895
rs11315242
rs11315998
rs11316576
rs11316839
rs113172719
rs113173015
rs1131824
rs113191850
rs113200855
rs113203012
rs113203828
rs113206627
rs113208648
rs113231209
rs113232777
rs113240112
rs11324226
rs113242388
rs113265049
rs113275897
rs113284884
rs113305041
rs113307134
rs11330850
rs113316522
rs113337137
rs113341737
rs113360791
rs113361299
rs113363832
rs113372883
rs113376778
rs113378761
rs113383522
rs113384586
rs113384661
rs113385468
rs113388854
rs113401282
rs113413235
rs113418665
rs113426105
rs113430602
rs113441458
rs113447434
rs11346396
rs113481176
rs113481311
rs113483939
rs113487308
rs113495223
rs113505723
rs113509035
rs113510309
rs113518461
rs113536059
rs113550511
rs113552831
rs11356038
rs113560879
rs113566381
rs113567725
rs11356947
rs113572064
rs113575254
rs113580920
rs113591814
rs113598632
rs113599576
rs113612551
rs113628391
rs11363467
rs113647163
rs11365611
rs113659047
rs113659628
rs113662137
rs11367388
rs113678154
rs113687793
rs1137043
rs11370908
rs113727878
rs11373472
rs11374741
rs113747989
rs113758200
rs113760235
rs113781894
rs11379053
rs113792927
rs113799834
rs113806428
rs113808162
rs113812291
rs113816861
rs113828801
rs113831549
rs113838440
rs113847376
rs113848377
rs113851783
rs113854720
rs113869083
rs113890197
rs113894174
rs11389654
rs113896792
rs113911812
rs113913651
rs11391760
rs113918623
rs113925334
rs113932237
rs113936647
rs113937751
rs11394074
rs113943090
rs113949512
rs113955694
rs113956058
rs113962856
rs113963914
rs11398145
rs113983635
rs113993409
rs11399528
rs113996783
rs114003019
rs114004047
rs114023010
rs114037765
rs114038466
rs114041190
rs114042826
rs114043796
rs114053346
rs114058750
rs114077584
rs114086420
rs114087004
rs114094648
rs114106334
rs114110743
rs114114402
rs114128842
rs114129980
rs114134939
rs114137236
rs114148069
rs114150070
rs114181999
rs114182355
rs114190479
rs114193363
rs114206178
rs114206331
rs114210101
rs114218953
rs114231421
rs114233663
rs114236665
rs114245379
rs114251482
rs114254866
rs114255360
rs114262307
rs114265275
rs114265593
rs114273747
rs11427482
rs114279526
rs114282774
rs114287663
rs11428977
rs114296484
rs114297326
rs114297785
rs114299932
rs114302060
rs114303055
rs114303958
rs114306413
rs114307934
rs114318523
rs11433143
rs114335186
rs114350117
rs11435423
rs114358290
rs114358686
rs114359310
rs114370062
rs114374808
rs114374882
rs114376358
rs114381990
rs114391320
rs114404472
rs114415840
rs114418886
rs114422638
rs114425005
rs114425160
rs114432666
rs114433104
rs114442440
rs114459910
rs114464235
rs114468006
rs11448177
rs114492818
rs1145
rs114503963
rs114507544
rs11450847
rs114547361
rs114549637
rs11455926
rs11456586
rs114572251
rs114576449
rs114577991
rs114580660
rs114581983
rs114588727
rs114591900
rs114595155
rs114600458
rs114600963
rs114602494
rs114603232
rs114632992
rs114634960
rs114638610
rs114638901
rs11464300
rs114651278
rs114654737
rs114660433
rs114661695
rs114662533
rs114666120
rs114679522
rs114685227
rs114687046
rs114692689
rs114703719
rs114719772
rs114722991
rs114727933
rs114731097
rs114736280
rs114744335
rs11475157
rs114754024
rs114757628
rs114758991
rs114775641
rs11477771
rs114790067
rs114790340
rs114798202
rs114803605
rs114803906
rs114811076
rs114821319
rs114822704
rs114834925
rs114844762
rs114846245
rs114866397
rs114868911
rs114881696
rs114888119
rs114905167
rs114911380
rs114911818
rs114913920
rs114914624
rs114920118
rs114920300
rs114924326
rs114928772
rs114932939
rs114934345
rs114944933
rs114948167
rs114954222
rs114960687
rs114968514
rs114978108
rs114992592
rs114994568
rs115002582
rs115010560
rs115017211
rs115033414
rs115034477
rs115040046
rs115041553
rs115069570
rs115072950
rs115093197
rs115095477
rs115099361
rs115099807
rs115135777
rs115139126
rs115163516
rs115170292
rs115179959
rs115185933
rs115188598
rs115208557
rs115214803
rs115231467
rs115234811
rs115251160
rs115252058
rs115271525
rs115292327
rs115297815
rs115308939
rs115352856
rs115353724
rs115354862
rs115356455
rs115360903
rs115374492
rs115379649
rs115381188
rs115391371
rs115393365
rs115404451
rs115404854
rs115412521
rs115416114
rs115417888
rs115421637
rs115448515
rs115467372
rs115473690
rs11547635
rs115478690
rs115482110
rs1154861
rs11548633
rs115503484
rs115509427
rs115513837
rs115527666
rs115545298
rs115554569
rs115559499
rs11556045
rs115560580
rs1155646
rs115564923
rs115565675
rs115566139
rs115569679
rs115571855
rs115574206
rs11557927
rs11557931
rs11557934
rs115584930
rs115588669
rs115599730
rs115612267
rs115615473
rs115623253
rs115624221
rs115631985
rs115632010
rs115635799
rs115644363
rs115647264
rs115650660
rs115653709
rs115664054
rs115666896
rs115677744
rs115677924
rs115682263
rs115687279
rs115693373
rs115706437
rs115730293
rs115740979
rs115742355
rs115744176
rs115748333
rs115759252
rs115762830
rs115763221
rs115764675
rs115773578
rs115775568
rs115775570
rs115776164
rs115791325
rs115798617
rs115814564
rs115844065
rs115844545
rs115850431
rs115863542
rs115864728
rs115866506
rs115870701
rs115882129
rs115883100
rs115889424
rs115894537
rs115905791
rs115905886
rs11591437
rs115919089
rs115920503
rs11592060
rs115921150
rs11592448
rs11592698
rs11592797
rs115929155
rs11592934
rs115930038
rs11593013
rs11593194
rs11593384
rs11593513
rs115935943
rs11593652
rs11593685
rs115936876
rs11593691
rs11593851
rs11594152
rs11594156
rs11594258
rs11594350
rs11594398
rs11594513
rs11594665
rs11594764
rs11594783
rs11594940
rs11595074
rs115950766
rs11595437
rs11595443
rs11595722
rs11595837
rs11596101
rs115963220
rs11596365
rs11596489
rs11596579
rs11596612
rs11596769
rs11596838
rs11596872
rs11596909
rs11597111
rs11597359
rs11597477
rs11597825
rs11597938
rs115979905
rs11598189
rs11598241
rs11598246
rs11598583
rs11598617
rs115988439
rs11598926
rs11598989
rs11599006
rs11599090
rs115991372
rs11599710
rs11599757
rs1160024
rs1160034
rs1160035
rs1160036
rs116011207
rs116012535
rs116025476
rs116032413
rs116047712
rs116049941
rs1160685
rs1160686
rs116073936
rs116080479
rs116080897
rs116083212
rs116089480
rs116101338
rs116113195
rs116121694
rs116124810
rs116133608
rs116137048
rs116144761
rs116145982
rs116148010
rs116158961
rs116161760
rs116163905
rs11617203
rs116179019
rs116181052
rs116183911
rs116186861
rs116187933
rs11618814
rs116203953
rs116219878
rs116221500
rs116223326
rs116223357
rs116230777
rs116238446
rs116238745
rs116257299
rs116257376
rs116258672
rs116270181
rs116272279
rs116289097
rs116290402
rs116293820
rs116311821
rs116317328
rs116337944
rs116343570
rs116373745
rs116379968
rs116392813
rs116394012
rs116397341
rs116403877
rs116406585
rs116407771
rs116410079
rs116412159
rs116420697
rs116421898
rs116450485
rs116459788
rs116462129
rs116467275
rs116486285
rs116487976
rs116488304
rs116503719
rs116518720
rs116536898
rs116540606
rs116547101
rs116550318
rs116553502
rs116553714
rs116555726
rs116555844
rs116570111
rs116572753
rs116572977
rs116590283
rs116598431
rs116606062
rs116621717
rs116627813
rs116636784
rs116639570
rs116659542
rs116668374
rs116682872
rs116683370
rs116692224
rs116706722
rs116707781
rs116723366
rs116732692
rs116735157
rs116746627
rs116746799
rs116748391
rs116751780
rs116762440
rs116765149
rs116767063
rs116769886
rs116786493
rs116796720
rs116801450
rs11680866
rs116812293
rs116814788
rs11682872
rs116830181
rs116832092
rs116838669
rs116842708
rs116842946
rs116847037
rs116856785
rs116860715
rs116866585
rs116877428
rs116878591
rs116881101
rs116882841
rs116888079
rs116896976
rs116897933
rs116903344
rs116904408
rs11691472
rs116923461
rs116937593
rs116945606
rs116946588
rs11695502
rs116959407
rs116959820
rs116962321
rs116962929
rs116964587
rs116967391
rs116970629
rs116983287
rs11698714
rs116995603
rs116995868
rs116998046
rs117001131
rs117004624
rs117004633
rs11700748
rs117009419
rs11700992
rs11701048
rs11701219
rs11701307
rs11701375
rs117018782
rs11701908
rs11702016
rs117021451
rs11702267
rs11703156
rs117034651
rs117034658
rs117035042
rs11703661
rs11703906
rs11704023
rs11704261
rs117047819
rs117051291
rs117061453
rs117068146
rs11706951
rs117079001
rs117079474
rs117080422
rs117081248
rs117087434
rs117104544
rs117107800
rs117125645
rs117127021
rs117128101
rs117130804
rs117142760
rs117146200
rs117151827
rs117158181
rs117165411
rs117166629
rs117172608
rs11717439
rs117179617
rs117196743
rs117202805
rs117204143
rs117213269
rs117224182
rs117228090
rs117228698
rs117235873
rs117237025
rs117243631
rs11724402
rs11724455
rs117248165
rs117248616
rs11724865
rs117250243
rs117250558
rs11725098
rs11725186
rs11725463
rs117255475
rs11725679
rs11725747
rs11725769
rs11725825
rs117258599
rs117262379
rs117262824
rs11726506
rs117265550
rs11726712
rs11726990
rs117269904
rs11727401
rs11727464
rs11727663
rs117278525
rs117280493
rs117280607
rs11728147
rs117284531
rs117286381
rs117294916
rs11730247
rs11730324
rs11730343
rs117303979
rs117304025
rs117306973
rs117306989
rs117307233
rs117308500
rs11731130
rs11731176
rs117312885
rs11731811
rs117319079
rs11732713
rs11733088
rs11733231
rs117333648
rs11733597
rs11733785
rs117339394
rs11734429
rs11734482
rs11734598
rs11734654
rs11734837
rs117349040
rs11734948
rs117354615
rs11735510
rs11735581
rs11736155
rs11736718
rs11737556
rs117379870
rs117381021
rs11738242
rs117397541
rs117401942
rs117404915
rs117405883
rs117409144
rs11741588
rs117418375
rs11742242
rs117425781
rs11742621
rs11742873
rs11743615
rs117450375
rs117450747
rs11745675
rs117458216
rs11746069
rs117463124
rs11746583
rs11746717
rs11746757
rs11747101
rs117473180
rs117475250
rs117475847
rs117476099
rs117476165
rs11747918
rs117480550
rs117481328
rs117482500
rs117489232
rs117489870
rs117492118
rs11749240
rs11749435
rs117496511
rs117519049
rs117519942
rs117528247
rs1175293
rs117530132
rs117533544
rs117533839
rs1175453
rs117553317
rs117553862
rs117558081
rs117565707
rs117566835
rs117569495
rs117569680
rs117578938
rs117582172
rs117584085
rs117589582
rs117591478
rs117597886
rs117598371
rs11759917
rs117599844
rs117601185
rs117605116
rs117607183
rs117614190
rs117616227
rs117618172
rs117621485
rs117629926
rs117633593
rs117642205
rs117643420
rs117646834
rs117649993
rs117650267
rs117654536
rs117662811
rs117669954
rs117670863
rs117675968
rs117676605
rs117676872
rs117680374
rs117687681
rs117689016
rs117690867
rs117693897
rs117697898
rs117699505
rs117709853
rs117710751
rs117721672
rs117724217
rs117734842
rs117736319
rs117738017
rs117740171
rs117741753
rs117745266
rs117748107
rs117757976
rs117759547
rs117767604
rs117767686
rs117767832
rs117773780
rs117775665
rs117786514
rs117794551
rs117798041
rs117814648
rs117830243
rs117833113
rs117839743
rs117840906
rs117843856
rs117844073
rs117850468
rs117859695
rs117860433
rs117865657
rs117867325
rs117873188
rs117878136
rs117881899
rs117884138
rs117886257
rs117890694
rs117893608
rs117895178
rs11789583
rs11789603
rs11789818
rs117900771
rs11790326
rs117910015
rs117910373
rs117912460
rs11791258
rs117912812
rs11791537
rs117921312
rs117922572
rs11792330
rs117930054
rs11793899
rs117939415
rs117950644
rs117961201
rs117962228
rs117962396
rs117962989
rs117963085
rs117967980
rs117978826
rs117979783
rs117980503
rs117981575
rs117981668
rs117981753
rs117982323
rs117988738
rs117989737
rs117992015
rs117994669
rs117995078
rs118011750
rs118014450
rs118017866
rs118025315
rs118025690
rs118028160
rs118033390
rs118036704
rs118041974
rs118052783
rs118056022
rs118058296
rs118070234
rs118083512
rs118083708
rs118084964
rs118093470
rs118097375
rs118097930
rs118108627
rs118110292
rs118116224
rs118121837
rs118122232
rs11812342
rs118124383
rs118125790
rs11813298
rs11813373
rs118134057
rs118134061
rs11813473
rs118137700
rs11813909
rs118141171
rs11814127
rs11814189
rs118143723
rs118148883
rs118156639
rs11815718
rs11815742
rs11816403
rs11816507
rs118169051
rs11817355
rs11817503
rs11818009
rs118183815
rs118187846
rs118188343
rs11818892
rs11818931
rs11819263
rs11819489
rs11838546
rs11887882
rs11894650
rs11899888
rs11909265
rs11909451
rs11909527
rs11909998
rs11910024
rs11910285
rs11910723
rs11911571
rs11915160
rs11930015
rs11930057
rs11930100
rs11930169
rs11930195
rs11930681
rs11930709
rs11931164
rs11931260
rs11931441
rs11931460
rs11931529
rs11931742
rs11932217
rs11932367
rs11932549
rs11932612
rs11932840
rs11932917
rs11932967
rs11933188
rs11933263
rs11933318
rs11933444
rs11933557
rs11933589
rs11933728
rs11934017
rs11934085
rs11934089
rs11934113
rs11934392
rs11934648
rs11935035
rs11935061
rs11935384
rs11935880
rs11935893
rs11935918
rs11936167
rs11936792
rs11936859
rs11936994
rs11937137
rs11937272
rs11937648
rs11937716
rs11937722
rs11937751
rs11937843
rs11938146
rs11938158
rs11938598
rs11938623
rs11938668
rs11938945
rs11938986
rs11938992
rs11939085
rs11939217
rs11939497
rs11939788
rs11939921
rs11940024
rs11940074
rs11940303
rs11940525
[truncated: 11,347 more rows]
